# Supplementary material for: The Effect of Physical Activity and High Body Mass Index on Health-Related Quality of Life in Individuals with Metabolic Syndrome
Source: Int J Environ Res Public Health. 2020 May 25;17(10):3728. doi: 10.3390/ijerph17103728 (PMC7277554; doi:10.3390/ijerph17103728)
Supplement: Supplementary file 1 [file ijerph-17-03728-s001.xlsx]

## Sheet: Table S1
	TABLE S1:	Adjusted means for each of the 8 dimensions of health-related quality of life by baseline categories of physical activity (METs-min/week)
			PHYSICAL FUNCTION		PF	WOMEN				PHYSICAL FUNCTION		PF	MEN
PHYSICAL ACTIVITY	Light	n=1240	Moderate	n=1127	Vigorous	n=880	P for trend	PHYSICAL ACTIVITY	Light	n=977	Moderate	n=1.079	Vigorous	n=1.417	P for trend
	Mean	ci 95%	Mean	ci 95%	Mean	ci 95%			Mean	ci 95%	Mean	ci 95%	Mean	ci 95%
Model 1*	64.1	63,0-65,2	71.4	70,2-72,6	76.2	74,9-77,6	p <0,001	Model 1*	77.9	76,9-78,9	82.2	81,3-83,2	84.14	83,3-85,0	p <0,001
Model 2**	64.8	63,7-65,9	71.2	70,1-72,4	75.5	74,2-76,8	p <0,001	Model 2**	78.5	77,5-79,5	82.1	81,2-83,1	83.68	82,9-84,5	p <0,001
Model 3***	65.1	64,1-66,2	71	69,9-72,1	75.3	74,0-76,5	p <0,001	Model 3***	78.6	77,6-79,6	82.2	81,3-83,1	83.59	82,8-84,4	p <0,001
			PHYSICAL ROLE		RP	WOMEN				PHYSICAL ROLE		RP	MEN
PHYSICAL ACTIVITY	Light	n=1240	Moderate	n=1127	Vigorous	n=880	P for trend	PHYSICAL ACTIVITY	Light	n=977	Moderate	n=1.079	Vigorous	n=1.417	P for trend
	Mean	ci 95%	Mean	ci 95%	Mean	ci 95%			Mean	ci 95%	Mean	ci 95%	Mean	ci 95%
Model 1*	69.68	58,5-62,8	70.26	68,0-72,5	74.29	71,7-76,9	p <0,001	Model 1*	82.67	80,8-84,5	85.6	83,8-87,4	85.28	83,7-86,8	p 0,063
Model 2**	61.23	59,1-63,4	69.91	67,6-72,2	73.68	71,1-76,3	p <0,001	Model 2**	83	81,1-84,9	85.41	83,7-87,2	85.02	83,5-86,6	p 0,174
Model 3***	61.73	59,6-63,9	69.59	67,4-71,8	73.37	70,8-75,9	p <0,001	Model 3***	83.11	81,2-85,0	85.54	83,8-87,3	84.84	83,3-86,4	p 0,189
			BODILY PAIN		BP	WOMEN				BODILY PAIN		BP	MEN
PHYSICAL ACTIVITY	Light	n=1240	Moderate	n=1127	Vigorous	n=880	P for trend	PHYSICAL ACTIVITY	Light	n=977	Moderate	n=1.079	Vigorous	n=1.417	P for trend
	Mean	ci 95%	Mean	ci 95%	Mean	ci 95%			Mean	ci 95%	Mean	ci 95%	Mean	ci 95%
Model 1*	50.02	48,6-51,5	55.89	54,4-57,4	58.16	56,5-59,9	p <0,001	Model 1*	68.35	66,8-69,9	69.98	68,5-71,5	70.16	68,9-71,5	p 0,206
Model 2**	50.45	49,0-51,9	55.7	54,2-57,2	57.73	56,0-59,4	p <0,001	Model 2**	68.65	67,1-70,2	69.94	68,5-71,4	69.91	68,6-71,2	p 0,431
Model 3***	50.83	49,4-52,2	55.45	54,0-56,9	57.52	55,9-59,2	p <0,001	Model 3***	68.75	67,2-70,3	70.01	68,6-71,5	69.79	68,5-71,1	p 0,493
			GENERAL HEALTH		GH	WOMEN				GENERAL HEALTH		GH	MEN
PHYSICAL ACTIVITY	Light	n=1240	Moderate	n=1127	Vigorous	n=880	P for trend	PHYSICAL ACTIVITY	Light	n=977	Moderate	n=1.079	Vigorous	n=1.417	P for trend
	Mean	ci 95%	Mean	ci 95%	Mean	ci 95%			Mean	ci 95%	Mean	ci 95%	Mean	ci 95%
Model 1*	53.27	52,2-54,3	58.22	57,1-59,3	61.39	60,2-62,6	p <0,001	Model 1*	61.47	60,4-62,5	63.1	62,1-64,1	66.06	65,2-66,9	p <0,001
Model 2**	53.51	52,5-54,6	58.24	57,2-59,3	61.29	60,1-62,5	p <0,001	Model 2**	61.73	60,7-62,8	63.07	62,1-64,1	65.89	65,0-66,8	p <0,001
Model 3***	53.92	52,9-54,9	58.01	57,0-59,1	61.02	59,8-62,2	p <0,001	Model 3***	61.89	60,8-63,0	63.11	62,1-64,1	65.75	64,9-66,6	p <0,001
			VITALITY		VT	WOMEN				VITALITY		VT	MEN
PHYSICAL ACTIVITY	Light	n=1240	Moderate	n=1127	Vigorous	n=880	P for trend	PHYSICAL ACTIVITY	Light	n=977	Moderate	n=1.079	Vigorous	n=1.417	P for trend
	Mean	ci 95%	Mean	ci 95%	Mean	ci 95%			Mean	ci 95%	Mean	ci 95%	Mean	ci 95%
Model 1*	51.58	50,4-52,8	58.2	56,9-59,5	63.8	62,4-65,2	p <0,001	Model 1*	65.38	64,2-66,6	68.9	67,8-70,0	72.31	71,3-73,3	p <0,001
Model 2**	51.97	50,8-53,2	58.13	56,9-59,4	63.46	62,0-64,9	p <0,001	Model 2**	65.6	64,4-66,8	68.99	67,9-70,1	72.13	71,2-73,1	p <0,001
Model 3***	52.39	51,2-53,6	57.84	56,6-59,1	63.22	61,6-64,6	p <0,001	Model 3***	65.75	64,6-66,9	69.04	68,0-70,1	71.98	71,0-73,0	p <0,001
			SOCIAL FUNCTION		SF	WOMEN				FUNCIÓN SOCIAL		SF	MEN
PHYSICAL ACTIVITY	Light	n=1240	Moderate	n=1127	Vigorous	n=880	P for trend	PHYSICAL ACTIVITY	Light	n=977	Moderate	n=1.079	Vigorous	n=1.417	P for trend
	Mean	ci 95%	Mean	ci 95%	Mean	ci 95%			Mean	ci 95%	Mean	ci 95%	Mean	ci 95%
Model 1*	76.53	75,3-77,8	82.4	81,1-83,7	86.65	85,1-88,0	p <0,001	Model 1*	87.6	86,5-88,7	89.59	88,5-90,6	91.56	90,6-92,5	p <0,001
Model 2**	76.81	75,5-78,1	82.35	81,0-83,7	86.41	84,-87,9	p <0,001	Model 2**	87.69	86,6-88,8	89.54	88,5-90,6	91.41	90,5-92,3	p <0,001
Model 3***	77.25	76,0-78,5	82.06	80,8-83,4	86.14	84,7-87,6	p <0,001	Model 3***	87.82	86,7-88,9	89.64	88,6-90,7	91.25	90,3-92,2	p <0,001
			EMOTIONAL ROLE		RE	WOMEN				EMOTIONAL ROLE		RE	MEN
PHYSICAL ACTIVITY	Light	n=1240	Moderate	n=1127	Vigorous	n=880	P for trend	PHYSICAL ACTIVITY	Light	n=977	Moderate	n=1.079	Vigorous	n=1.417	P for trend
	Mean	ci 95%	Mean	ci 95%	Mean	ci 95%			Mean	ci 95%	Mean	ci 95%	Mean	ci 95%
Model 1*	75.54	73,6-77,5	83.57	81,5-85,6	86.53	84,2-88,9	p <0,001	Model 1*	90.64	89,2-92,1	92.54	91,1-94,0	93.03	91,8-94,3	p 0,061
Model 2**	75.75	73,8-77,7	83.45	81,4-85,5	86.19	83,9-88,5	p <0,001	Model 2**	90.59	89,1-92,1	92.59	91,2-94,0	92.89	91,7-94,1	p 0,071
Model 3***	76.42	74,5-78,3	83.03	81,0-85,0	85.78	83,5-88,1	p <0,001	Model 3***	90.67	89,2-92,2	92.7	91,3-94,1	92.75	91,5-94,0	p 0,092
			MENTAL HEALTH		MH	WOMEN				MENTAL HEALTH		MH	MEN
PHYSICAL ACTIVITY	Light	n=1240	Moderate	n=1127	Vigorous	n=880	P for trend	PHYSICAL ACTIVITY	Light	n=977	Moderate	n=1.079	Vigorous	n=1.417	P for trend
	Mean	ci 95%	Mean	ci 95%	Mean	ci 95%			Mean	ci 95%	Mean	ci 95%	Mean	ci 95%
Model 1*	65.31	64,2-66,4	70.07	68,9-71,2	73.72	72,4-75,1	p <0,001	Model 1*	76.7	75,7-77,8	78.86	77,9-79,9	81.32	80,6-82,2	p <0,001
Model 2**	65.47	64,3-66,6	70.11	68,9-71,3	73.6	72,3-74,9	p <0,001	Model 2**	76.69	75,6-77,8	78.99	78,0-80,0	81.23	80,4-82,1	p <0,001
Model 3***	65.91	64,8-67,0	69.83	68,7-71,0	73.34	72,1-74,6	p <0,001	Model 3***	76.79	75,8-77,8	79.09	78,1-80,1	81.09	80,2-82,0	p <0,001
*Model 1: Adjusted for age and educational level (primary school or less, secondary, college or higher).
**Model 2: Additionally adjusted for body mass index (overweight/obesity type I/obesity type II), smoking status (never/former/current), civil status (single/married/divorced/widowed).
***Model 3: Additional adjusted for high blood presure, diabetes, depression, chronic obstructive lung disease and cancer prevalence.

## Sheet: Table S2
	Table S2. Adjusted means for the 2 aggregated dimensions of health-related quality of life by baseline categories of physical activity (METs-min/week)
			Aggregated Physical dimensions			WOMEN				Aggregated Physical dimensions					MEN
PHYSICAL ACTIVITY	Light	n=1240	Moderate	n=1127	Vigorous	n=880	P for trend	PHYSICAL ACTIVITY	Light	n=977	Moderate	n=1.079	Vigorous	n=1.417	P for trend
	Mean	ci 95%	Mean	ci 95%	Mean	ci 95%			Mean	ci 95%	Mean	ci 95%	Mean	ci 95%
Model 1*	40.32	39,8-40,8	42.87	42,3-43,4	44.28	43,7-44,9	p <0,001	Model 1*	45.99	45,5-46,5	47.11	46,7-47,6	47.57	47,2-48,0	p <0,001
Model 2**	40.55	40,0-41,1	42.78	42,3-43,3	44.05	43,4-44,7	p <0,001	Model 2**	46.2	45,7-46,7	47.05	46,6-47,5	47.43	47,0-47,8	p <0,001
Model 3***	40.66	40,2-41,2	42.72	42,2-43,3	43.98	43,4-44,6	p <0,001	Model 3***	46.25	45,8-46,7	47.07	46,6-47,5	47.38	47,0-47,8	p 0,002
			Aggregated Mental dimensions			WOMEN				Aggregated Mental dimensions			MEN
PHYSICAL ACTIVITY	Light	n=1240	Moderate	n=1127	Vigorous	n=880	P for trend	PHYSICAL ACTIVITY	Light	n=977	Moderate	n=1.079	Vigorous	n=1.417	P for trend
	Mean	ci 95%	Mean	ci 95%	Mean	ci 95%			Mean	ci 95%	Mean	ci 95%	Mean	ci 95%
Model 1*	47.17	46,5-47,8	49.67	49,0-50,3	51.41	50,7-52,2	p <0,001	Model 1*	52.16	51,6-52,7	53.01	52,5-53,5	54.08	53,6-54,5	p <0,001
Model 2**	47.21	46,6-47,9	49.69	49,0-50,4	51.38	50,6-52,1	p <0,001	Model 2**	52.1	51,5-52,7	53.08	52,6-53,6	54.07	53,6-54,5	p <0,001
Model 3***	47.45	46,8-48,1	49.53	48,9-50,2	51.23	50,5-52,0	p <0,001	Model 3***	52.14	51,6-52,7	53.12	52,6-53,6	54	53,6-54,5	p <0,001
*Model 1: Adjusted for age and educational level (primary school or less, secondary, college or higher).
**Model 2: Additionally adjusted for physical activity (light/moderate/vigorous), smoking status (never/former/current), civil status (single/married/divorced/widowed).
***Model 3: Additional adjusted for high blood presure, diabetes, depression, chronic obstructive lung disease and cancer prevalence.

## Sheet: Table S3
	TABLE S3:	Adjusted means for each of the 8 dimensions of health-related quality of life by baseline categories of body mass index (kg/m2)
					PHYSICAL FUNCTION		PF	WOMEN				PHYSICAL FUNCTION				PF	MEN
BMI (kg/m2)	<30	n=959	30-32,4	n=1,032	32,5-34,9	n=780	≥35	n=702	P for trend	BMI (kg/m2)	<30	n=959	30-32,4	n=1,032	32,5-34,9	n=780	≥35	n=702	P for trend
	Mean	ci 95%	Mean	ci 95%	Mean	ci 95%	Mean	ci 95%			Mean	ci 95%	Mean	ci 95%	Mean	ci 95%	Mean	ci 95%
Model 1*	75.48	74,1-76,9	72.37	71,0-73,8	69.81	68,4-71,3	63.02	61,7-64,3	p <0,001	Model 1*	85.77	84,8-86,8	83.05	82,1-84,0	80.67	79,6-81,8	75.69	74,5-76,9	p <0,001
Model 2**	74.9	73,5-76,3	71.88	70,5-73,2	69.91	68,5-71,3	63.87	62,6-65,2	p <0,001	Model 2**	85.49	84,5-86,5	82.93	82,0-83,9	80.64	79,5-81,8	76.12	75,0-77,3	p <0,001
Model 3***	74.73	73,4-76,1	71.82	70,5-73,1	70	68,6-71,4	64	62,7-65,3	p <0,001	Model 3***	85.5	84,5-86,5	82.84	81,9-83,8	80.75	79,7-81,9	76.13	75,0-77,3	p <0,001
					PHYSICAL ROLE		RP	WOMEN				PHYSICAL ROLE				RP	MEN
BMI (kg/m2)	<30	n=959	30-32,4	n=1,032	32,5-34,9	n=780	≥35	n=702	P for trend	BMI (kg/m2)	<30	n=959	30-32,4	n=1,032	32,5-34,9	n=780	≥35	n=702	P for trend
	Mean	ci 95%	Mean	ci 95%	Mean	ci 95%	Mean	ci 95%			Mean	ci 95%	Mean	ci 95%	Mean	ci 95%	Mean	ci 95%
Model 1*	72.99	70,3-75,7	70.12	67,4-72,8	65.31	62,5-68,1	62.86	60,3-65,4	p <0,001	Model 1*	87.68	85,8-89,6	83.55	81,8-85,4	85.1	83,0-87,2	81.6	79,4-83,8	p <0,001
Model 2**	72.08	69,4-74,8	69.51	66,8-72,2	65.33	62,5-68,1	63.89	61,3-66,4	p <0,001	Model 2**	87.5	85,6-89,4	83.45	81,7-85,3	84.87	82,8-87,0	81.95	79,8-84,2	p 0,0016
Model 3***	71.87	69,2-74,6	69.45	66,8-72,1	65.42	62,7-68,2	64.05	61,5-66,6	p 0,001	Model 3***	87.46	85,6-89,3	83.34	81,6-85,1	85.08	83,0-87,2	81.95	79,8-84,1	p 0,0014
					BODILY PAIN		BP	WOMEN				BODILY PAIN				BP	MEN
BMI (kg/m2)	<30	n=959	30-32,4	n=1,032	32,5-34,9	n=780	≥35	n=702	P for trend	BMI (kg/m2)	<30	n=959	30-32,4	n=1,032	32,5-34,9	n=780	≥35	n=702	P for trend
	Mean	ci 95%	Mean	ci 95%	Mean	ci 95%	Mean	ci 95%			Mean	ci 95%	Mean	ci 95%	Mean	ci 95%	Mean	ci 95%
Model 1*	58.31	56,5-60,1	55.48	53,7-57,3	53.94	52,1-55,8	49.93	48,3-51,6	p <0,001	Model 1*	72.96	71,4-74,5	68.9	67,4-70,4	70.13	68,4-71,9	65.41	63,6-67,2	p <0,001
Model 2**	57.88	56,1-59,7	55.13	53,4-56,9	53.99	52,2-55,8	50.52	48,8-52,2	p <0,001	Model 2**	72.85	71,3-74,4	68.91	67,4-70,4	70.14	68,4-71,9	65.46	63,6-67,3	p <0,001
Model 3***	57.63	55,9-59,4	55.05	53,3-56,8	54.12	52,3-55,9	50.71	49,1-52,4	p <0,001	Model 3***	72.82	71,2-74,4	68.83	67,3-70,3	70.26	68,5-72,0	65.5	63,7-67,3	p <0,001
					GENERAL HEALTH		GH	WOMEN				GENERAL HEALTH				GH	MEN
BMI (kg/m2)	<30	n=959	30-32,4	n=1,032	32,5-34,9	n=780	≥35	n=702	P for trend	BMI (kg/m2)	<30	n=959	30-32,4	n=1,032	32,5-34,9	n=780	≥35	n=702	P for trend
	Mean	ci 95%	Mean	ci 95%	Mean	ci 95%	Mean	ci 95%			Mean	ci 95%	Mean	ci 95%	Mean	ci 95%	Mean	ci 95%
Model 1*	59.2	57,9-60,5	57.81	56,5-59,1	57.01	55,7-58,4	57.04	53,8-56,3	p <0,001	Model 1*	64.99	63,9-66,1	64.57	63,6-65,6	63.6	62,4-64,8	61.49	60,2-62,7	p <0,001
Model 2**	58.86	57,6-60,2	57.55	56,3-58,8	57.12	55,8-58,5	55.73	54,5-57,0	p 0,010	Model 2**	64.9	63,8-66,0	64.5	63,5-65,5	63.55	62,4-64,7	61.8	60,5-63,1	p 0,002
Model 3***	58.52	57,3-59,8	57.43	56,2-58,7	57.22	55,9-58,5	56.05	54,9-57,2	p 0,065	Model 3***	64.86	63,8-65,9	64.36	63,4-65,4	63.66	62,5-64,8	61.94	60,7-63,2	p 0,005
					VITALITY		VT	WOMEN				VITALITY				VT	MEN
BMI (kg/m2)	<30	n=959	30-32,4	n=1,032	32,5-34,9	n=780	≥35	n=702	P for trend	BMI (kg/m2)	<30	n=959	30-32,4	n=1,032	32,5-34,9	n=780	≥35	n=702	P for trend
	Mean	ci 95%	Mean	ci 95%	Mean	ci 95%	Mean	ci 95%			Mean	ci 95%	Mean	ci 95%	Mean	ci 95%	Mean	ci 95%
Model 1*	60.19	58,7-61,7	57.8	56,3-59,3	57.61	56,0-59,2	53.7	52,3-55,1	p <0,001	Model 1*	71.18	70,0-72,4	69.52	68,4-70,7	69.54	68,2-70,9	66.14	64,8-67,5	p <0,001
Model 2**	59.58	58,1-61,1	57.42	55,9-58,9	57.67	56,1-59,2	54.63	53,2-56,1	p <0,001	Model 2**	70.99	69,8-72,2	69.4	68,3-70,5	69.65	68,3-71,0	66.62	65,2-68,0	p <0,001
Model 3***	59.37	57,9-60,8	57.31	55,9-58,7	57.83	56,3-59,3	54.78	53,4-56,2	p <0,001	Model 3***	70.88	69,7-72,1	69.32	68,2-70,4	69.82	68,5-71,1	66.71	65,3-68,1	p <0,001
					SOCIAL FUNCTION		SF	WOMEN				SOCIAL FUNCTION				SF	HOMBRES
BMI (kg/m2)	<30	n=959	30-32,4	n=1,032	32,5-34,9	n=780	≥35	n=702	P for trend	BMI (kg/m2)	<30	n=959	30-32,4	n=1,032	32,5-34,9	n=780	≥35	n=702	P for trend
	Mean	ci 95%	Mean	ci 95%	Mean	ci 95%	Mean	ci 95%			Mean	ci 95%	Mean	ci 95%	Mean	ci 95%	Mean	ci 95%
Model 1*	83.54	81,9-85,2	82.67	81,1-84,3	81.02	79,4-82,7	78.38	76,9-79,9	p <0,001	Model 1*	90.74	89,6-91,9	89.66	88,6-90,7	90.3	89,1-91,5	88.31	87,0-89,6	p 0,053
Model 2**	82.96	81,4-84,6	82.34	80,8-83,9	81.05	79,4-82,7	79.24	77,7-80,7	p 0,007	Model 2**	90.53	89,4-91,7	89.52	88,4-90,6	90.23	89,0-91,5	88.7	87,4-90,0	p 0,193
Model 3***	82.64	81,1-84,2	82.26	80,7-83,8	81.16	79,6-82,8	79.5	78,0-81,0	p 0,026	Model 3***	90.5	89,4-91,6	89.47	89,4-90,5	90.37	89,2-91,6	88.67	87,4-90,0	p 0,152
					EMOTIONAL ROLE		RE	WOMEN				EMOTIONAL ROLE				RE	MEN
BMI (kg/m2)	<30	n=959	30-32,4	n=1,032	32,5-34,9	n=780	≥35	n=702	P for trend	BMI (kg/m2)	<30	n=959	30-32,4	n=1,032	32,5-34,9	n=780	≥35	n=702	P for trend
	Mean	ci 95%	Mean	ci 95%	Mean	ci 95%	Mean	ci 95%			Mean	ci 95%	Mean	ci 95%	Mean	ci 95%	Mean	ci 95%
Model 1*	83.39	80,9-85,9	83.57	81,2-86,0	80.83	78,3-83,4	77.85	75,6-80,2	p 0,003	Model 1*	92.34	90,9-93,8	92.27	90,8-93,7	92.09	90,4-93,8	92.05	90,3-93,8	p 1,000
Model 2**	82.66	80,2-85,1	83.14	80,7-85,6	80.76	78,2-83,3	78.72	76,4-81,0	p 0,054	Model 2**	92.31	90,8-93,8	92.13	90,-93,57	91.97	90,3-93,6	92.19	90,4-94,0	p 1,000
Model 3***	82.2	79,8-84,6	83.01	80,7-85,4	80.94	78,5-83,4	79.08	76,8-81,3	p 0,117	Model 3***	92.17	90,7-93,7	92.13	90,7-93,5	92.15	90,5-93,8	92.18	90,4-93,9	p 1,000
					MENTAL HEALTH		MH	WOMEN				MENTAL HEALTH				MH	MEN
BMI (kg/m2)	<30	n=959	30-32,4	n=1,032	32,5-34,9	n=780	≥35	n=702	P for trend	BMI (kg/m2)	<30	n=959	30-32,4	n=1,032	32,5-34,9	n=780	≥35	n=702	P for trend
	Mean	ci 95%	Mean	ci 95%	Mean	ci 95%	Mean	ci 95%			Mean	ci 95%	Mean	ci 95%	Mean	ci 95%	Mean	ci 95%
Model 1*	70.39	69,0-71,8	69.99	68,6-71,4	69.89	68,4-71,4	67.04	65,7-68,4	p 0,003	Model 1*	79.48	78,4-80,5	78.99	78,0-80,0	80.12	79,0-81,3	78.4	77,2-79,6	p 0,242
Model 2**	70	68,6-71,4	69.73	68,3-71,1	69.97	68,5-71,4	67.71	66,4-69,0	p 0,071	Model 2**	79.34	78,3-80,4	78.86	77,9-79,9	80.19	79,0-81,4	78.73	77,5-80,0	p 0,311
Model 3***	69.67	68,3-71,0	69.62	68,3-71,0	70.11	68,7-71,5	67.98	66,7-69,3	p 0,143	Model 3***	79.19	78,2-80,2	78.78	77,8-79,8	80.39	79,2-81,5	78.84	77,6-80,1	p 0,186
*Model 1: Adjusted for age and educational level (primary school or less, secondary, college or higher).
**Model 2: Additionally adjusted for physical activity (light/moderate/vigorous), smoking status (never/former/current), civil status (single/married/divorced/widowed).
***Model 3: Additional adjusted for high blood presure, diabetes, depression, chronic obstructive lung disease and cancer prevalence.

## Sheet: Table S4
	Table S4. Adjusted means for the 2 aggregated dimensions of health-related quality of life by baseline categories of body mass index (kg/m2).
					Aggregated Physical dimensions			WOMEN				Aggregated Physical dimensions					MEN
BMI (kg/m2)	<30	n=959	30-32,4	n=1,032	32,5-34,9	n=780	≥35	n=702	P for trend	BMI (kg/m2)	<30	n=959	30-32,4	n=1,032	32,5-34,9	n=780	≥35	n=702	P for trend
	Mean	ci 95%	Mean	ci 95%	Mean	ci 95%	Mean	ci 95%			Mean	ci 95%	Mean	ci 95%	Mean	ci 95%	Mean	ci 95%
Model 1*	44.29	43,6-44,9	42.93	42,3-43,6	41.92	41,3-42,6	40.25	39,7-40,9	p <0,001	Model 1*	48.53	48,1-49,0	47.13	46,7-47,6	46.79	46,3-47,3	44.87	44,3-45,4	p <0,001
Model 2**	44.29	43,6-44,9	42.9	42,3-43,5	41.95	41,3-42,6	40.24	39,6-40,8	p <0,001	Model 2**	48.53	48,1-49,0	47.13	46,7-47,6	46.74	46,2-47,3	44.88	44,3-45,4	p <0,001
Model 3***	44.21	43,6-44,9	42.87	42,2-43,5	41.98	41,3-42,6	40.31	39,7-40,9	p <0,001	Model 3***	48.54	48,1-49,0	47.08	46,6-47,5	46.77	46,2-47,3	44.9	44,3-45,	p <0,001
					Aggregated Mental dimensions			WOMEN				Aggregated Mental dimensions					MEN
BMI (kg/m2)	<30	n=959	30-32,4	n=1,032	32,5-34,9	n=780	≥35	n=702	P for trend	BMI (kg/m2)	<30	n=959	30-32,4	n=1,032	32,5-34,9	n=780	≥35	n=702	P for trend
	Mean	ci 95%	Mean	ci 95%	Mean	ci 95%	Mean	ci 95%			Mean	ci 95%	Mean	ci 95%	Mean	ci 95%	Mean	ci 95%
Model 1*	49.43	48,6-50,2	49.59	48,8-50,4	49.43	48,6-50,3	48.42	47,7-49,2	p 0,152	Model 1*	52.9	52,3-53,5	53.1	52,6-53,6	53.56	52,9-54,2	53.41	52,8-54,1	p 0,419
Model 2**	49.43	48,6-50,2	49.63	48,8-50,4	49.44	48,6-50,3	48.42	47,7-49,2	p 0,145	Model 2**	52.97	52,4-53,5	53.06	52,5-53,6	53.54	52,9-54,2	53.38	52,7-54,0	p 0,517
Model 3***	49.22	48,4-50,0	49.55	48,8-50,3	49.51	48,7-50,3	48.61	47,9-49,3	p 0,291	Model 3***	52.89	52,3-53,4	53.04	52,5-53,6	53.64	53,0-54,2	53.41	52,8-54,1	p 0,291
*Model 1: Adjusted for age and educational level (primary school or less, secondary, college or higher).
**Model 2: Additionally adjusted for physical activity (light/moderate/vigorous), smoking status (never/former/current), civil status (single/married/divorced/widowed).
***Model 3: Additional adjusted for high blood presure, diabetes, depression, chronic obstructive lung disease and cancer prevalence.
